# Supplementary material for: Determining organ weight toxicity with Bayesian causal models: Improving on the analysis of relative organ weights
Source: Sci Rep. 2020 Apr 20;10:6625. doi: 10.1038/s41598-020-63465-y (PMC7170916; doi:10.1038/s41598-020-63465-y)
Supplement: Supplementary file 1 — Supplementary File S1. [file 41598_2020_63465_MOESM1_ESM.zip]

Archive with 8 entries (7 files):
- code/
- code/01_standard_mediation_analysis.R
- code/02_Bayesian_models.R
- code/functions.R
- code/livertox.RData
- code/multilev_het_var.stan
- code/03_simulations_false_positives.R
- code/simulations.stan
