# Supplementary material for: Determining organ weight toxicity with Bayesian causal models: Improving on the analysis of relative organ weights
Source: Sci Rep. 2020 Apr 20;10:6625. doi: 10.1038/s41598-020-63465-y (PMC7170916; doi:10.1038/s41598-020-63465-y)
Supplement: Supplementary file 1 — Supplementary File S1. [file 41598_2020_63465_MOESM1_ESM.zip › code/functions.R]

## calculate effect decompositions
calc.effects <- function(theta, beta, alpha){

    ## Direct effect
    DE <- theta

    ## Mediated (indirect) effect
    IE <- beta * alpha
    
    ## total effect
    TE <- IE + DE

    df <- data.frame(Indirect=IE, Direct=DE, Total=TE)
    return(df)
}


##  calculates summary statistics of posterior distribution
calc.stats <- function(x){
    means <- colMeans(x)
    cis <- HPDinterval(mcmc(x))
    return(data.frame(means, cis, dose=factor(c(0, 62.5, 125, 250, 500, 1000))))
}
