# Supplementary material for: Determining organ weight toxicity with Bayesian causal models: Improving on the analysis of relative organ weights
Source: Sci Rep. 2020 Apr 20;10:6625. doi: 10.1038/s41598-020-63465-y (PMC7170916; doi:10.1038/s41598-020-63465-y)
Supplement: Supplementary file 1 — Supplementary File S1. [file 41598_2020_63465_MOESM1_ESM.zip › code/simulations.stan]

data{
  int N;                    // Number of animals
}

generated quantities {
  //  real alpha;               
  // real<lower=0> bw_var;     
  // real<lower=0> lw_var;     
  vector[N] bw_sim;         // Body weight
  vector[N] lw_sim;         // Liver weight, adjusting for body weight

  real alpha = 0.0435;      // Effect of body wt in mediation model
  real bw_var = 16.2;       // Body weight within-group variation
  real lw_var = 0.66;       // Liver weight within-group variation
  
  // posterior predictive
  for (i in 1:N) { 
    bw_sim[i] = normal_rng(0, bw_var);
    lw_sim[i] = normal_rng(0 + alpha*bw_sim[i], lw_var);
  }
}
